# Supplementary material for: A Cancer-Specific Monoclonal Antibody against Podocalyxin Exerted Antitumor Activities in Pancreatic Cancer Xenografts
Source: Int J Mol Sci. 2023 Dec 21;25(1):161. doi: 10.3390/ijms25010161 (PMC10779310; doi:10.3390/ijms25010161)
Supplement: Supplementary file 1 [file ijms-25-00161-s001.zip]

Archive with 1 entries (1 files):
- ijms-2767960-supplementary.pdf
